# Supplementary material for: Evaluation of Phenolic Profile and Antioxidant Activity of Eleven Pistachio Cultivars (Pistacia vera L.) Cultivated in Andalusia
Source: Antioxidants (Basel). 2022 Mar 22;11(4):609. doi: 10.3390/antiox11040609 (PMC9029509; doi:10.3390/antiox11040609)
Supplement: Supplementary file 1 [file antioxidants-11-00609-s001.zip]

Archive with 1 entries (1 files):
- antioxidants-1632196-supplementary.pdf
